# Supplementary material for: Cricket Flour for a Sustainable Pasta: Increasing the Nutritional Profile with a Safe Supplement
Source: Foods. 2025 Jul 8;14(14):2404. doi: 10.3390/foods14142404 (PMC12294605; doi:10.3390/foods14142404)
Supplement: Supplementary file 1 [file foods-14-02404-s001.zip]

Archive with 1 entries (1 files):
- foods-3689380-supplementary.pdf
